# Supplementary material for: Long-term outcomes in radically treated synchronous vs. metachronous oligometastatic non-small-cell lung cancer
Source: BMC Cancer. 2016 Jun 2;16:348. doi: 10.1186/s12885-016-2379-x (PMC4890277; doi:10.1186/s12885-016-2379-x)
Supplement: Additional file 1: — Raw_data of patients’ characteristics and survival. (XLSX 17 kb) [file 12885_2016_2379_MOESM1_ESM.xlsx]

## Sheet: Raw_data
Random Pat.-No.	synchronous =1, metachronous=2	Treatment Primary 1=surgery±R(C)T; 2=RCT; 3=SBRT	Treatment mets 1=surgery; 2=stereotactic RT; 3= surgery + RT comb; 4=other	MET_Localization	Pat. status: alive? yes=0; no=1	OS (months)	PFS (months)	Progression? no=0; yes=1	T-Stage	N-Stage	UICC-stage thoracic	MET_Loc encoded 1=bra; 2=oth	No. of organ-syst. with mets 1=1; 2=>1	No. of mets (absolute count)	Age range 1=18-55 2=56-65 3=66-75 4=≥76	Pathology 1=Adeno; 2=PEC; 3=NOS	Karnofsky	weight-loss 0=≤5%; 1=>5%
1	1	1	3	1(bra)	1	15.377	8.2623	1	2	0	IB	1	1	1	2	1	90	0
2	1	1	3	1(bra)	1	12.3934	8.36066	1	2	2	IIIA	1	1	1	1	3	80	0
3	1	2	3	1(bra)	0	30.5902	10.0328	1	4	2	IIIB	1	1	1	3	1	80	0
4	1	2	2	1(bra)	1	23.0164	13.8361	1	2	2	IIIA	1	1	1	2	1	90	0
8	1	2	1.2	2(bra,adr)	1	3.63934	2.98361	1	4	2	IIIB	2	2	2	3	2	80	0
10	1	1	3	1(bra)	1	5.14754	5.08197	1	2	2	IIIA	1	1	1	1	1	80	1
11	1	1	2	1(pul)	0	76.623	76.623	0	4	1	IIIA	2	1	1	1	2	80	1
12	1	1	3	1(bra)	1	20.1967	8.29508	1	2	2	IIIA	1	1	1	1	1	90	0
13	1	1	3	1(bra)	1	17.8033	17.8033	0	2	1	IIB	1	1	1	2	2	70	0
14	1	2	3	1(bra)	1	11.377	9.67213	1	3	2	IIIA	1	1	1	2	3	80	0
15	1	1	3	1(bra)	1	21.8361	16.5246	1	2	2	IIIA	1	1	1	3	1	80	0
16	1	1	3	1(bra)	1	25.3443	8.72131	1	2	0	IIA	1	1	1	3	1	90	0
19	1	1	2	1(pul)	1	19.2131	19.2131	0	2	2	IIIA	2	1	1	2	3	90	0
20	1	1	3	1(bra)	1	28.1639	25.541	1	2	1	IIB	1	1	1	2	1	70	0
22	1	2	4	1(lym)	0	64.3934	64.3934	0	1	0	IA	2	1	2	2	2	90	0
24	1	1	3	1(lym)	0	174.59	174.59	0	1	3	IIIB	2	1	1	3	2	90	0
25	1	1	1	1(pul)	1	18.3607	18.3607	0	4	2	IIIB	2	1	2	3	1	90	0
26	1	1	3	1(bra)	0	39.1148	15.1148	1	2	2	IIIA	1	1	1	2	1	80	0
27	1	2	3	1(lym)	0	91.7049	83.6721	1	4	3	IIIB	2	1	5	2	1	90	0
28	1	1	1	1(pul)	1	24.2295	10.9836	1	2	0	IB	2	1	4	1	1	90	0
30	1	1	3	1(oss)	1	8.68852	6.91803	1	4	2	IIIB	2	1	1	3	2	80	1
33	1	1	3.3	2(bra,oss)	1	10.8197	7.31148	1	3	2	IIIA	1	2	2	3	1	90	0
34	1	2	2	1(bra)	1	23.0164	13.8361	1	2	2	IIIA	1	1	1	2	1	90	0
37	1	1	2	1(bra)	1	13.9016	9.67213	1	3	0	IIB	1	1	1	1	3	90	0
40	1	2	3	1(bra)	0	28.9508	28.9508	0	4	0	IIIA	1	1	1	1	1	80	0
42	1	2	4	1oss	1	8.91803	8.91803	0	2	2	IIIA	2	1	1	2	1	90	0
47	1	1	3	1(bra)	1	98.1311	51.1475	1	2	0	IB	1	1	1	1	1	80	0
52	1	1	3	1(bra)	0	11.2787	11.2787	0	2	0	IIA	1	1	1	3	1	80	0
56	1	1	3	1(bra)	0	52.918	50.1311	1	3	1	IIIA	1	1	1	2	1	90	0
57	1	1	1	1(adr)	1	16.918	16.5574	1	2	1	IIA	2	1	1	3	1	90	0
63	1	1	3	1(bra)	0	15.8033	14.2951	1	3	1	IIIA	1	1	2	1	1	90	0
66	1	2	3	1(bra)	1	7.54098	4.7541	1	2	2	IIIA	1	1	1	2	1	80	0
67	1	1	3	1(bra)	0	24.0984	8.72131	1	2	1	IIA	1	1	1	1	1	70	0
70	1	1	4	1(pul)	0	17.6066	16.5902	0	3	2	IIIB	2	1	1	1	2	90	0
72	1	2	1	1(renal)	0	17.1475	10.6885	1	3	3	IIIB	2	1	1	3	2	90	0
73	1	1	2.2	2(oss,bra)	0	9.80328	5.70492	1	4	2	IIIB	1	2	4	1	1	90	0
75	1	3	3,2,2	2(bra,lym,oth)	0	11.6721	10.8525	1	2	0	IIA	1	2	3	2	2	90	0
32	1	2	3	1(bra)	0	8.91803	7.54098	1	1	2	IIIA	1	1	1	4	1	80	0
61	1	1	1.1	2(bra,adr)	0	36.918	27.0164	1	2	0	IB	1	2	2	1	1	90	0
64	2	1	3	1(bra)	0	10.7541	10.7541	0	3	0	IIB	1	1	1	2	1	70	0
5	2	1	3	1(bra)	1	6.91803	5.21311	1	2	1	IIB	1	1	2	2	1	80	1
6	2	1	3	1(phren)	0	54	50	0	1	2	IIIA	2	1	1	1	1	90	0
7	2	1	3	1(collar)	1	16.0328	15.1475	1	1	1	IIA	2	1	1	3	1	80	0
9	2	2	2	1(bra)	0	65.5082	6.88525	1	3	0	IIB	1	1	1	2	1	70	1
17	2	1	3	1(bra)	1	16.459	9.27869	1	3	0	IIB	1	1	1	1	3	80	1
18	2	1	3	1(bra)	1	46.9508	34.9836	1	2	2	IIIA	1	1	1	2	1	90	0
21	2	1	3	1(bra)	1	13.8689	13.8689	0	2	0	IIA	1	1	1	1	2	80	0
23	2	1	3	1(oss)	1	29.2787	4.13115	1	2	1	IIB	2	1	1	2	2	70	0
29	2	1	2	1(bra)	1	0.885246	0.885246	0	2	0	IIIA	1	1	1	2	1	80	0
31	2	2	2	1(bra)	1	7.60656	7.60656	0	4	2	IIIB	1	1	1	1	1	70	1
35	2	1	1,1,1	3(spl,col,phren)	0	57.8689	3.93443	1	2	2	IIIA	2	2	3	1	2	80	1
36	2	1	3	1(bra)	1	60.1639	53.6721	1	2	0	IB	1	1	1	2	1	80	0
38	2	1	3.4	2 (soft tiss./adr)	1	10	6.16393	1	4	2	IIIB	2	2	2	2	3	80	0
39	2	1	3	1(bra)	1	91.5738	68.6557	1	1	0	IA	1	1	1	2	1	90	0
41	2	1	3	1(bra)	1	10.1639	8.13115	1	2	0	IB	1	1	2	2	1	80	0
43	2	2	2	1(pul)	1	16.459	7.96721	1	4	2	IIIB	2	1	1	3	1	80	0
44	2	1	1	1(pul)	1	18.2295	8	1	1	1	IIA	2	1	1	2	1	90	0
45	2	1	1	1(oss)	1	13.3115	4.29508	1	3	0	IIB	2	1	1	3	1	80	0
46	2	1	2	1(pul)	1	18.5574	17.7377	1	1	0	IA	2	1	3	3	1	80	0
48	2	1	3	1(bra)	1	35.2459	16.3279	1	2	2	IIIA	1	1	1	1	1	70	0
49	2	1	3	1(bra)	1	16.0656	4	1	2	0	IIA	1	1	1	3	1	80	0
50	2	1	3	1(bra)	1	14.9836	12.4262	1	2	3	IIIB	1	1	1	3	1	80	0
51	2	1	3	1(bra)	1	25.0164	19.8361	1	2	0	IB	1	1	1	2	1	80	0
53	2	1	3	1(bra)	1	19.8361	15.377	1	2	1	IIA	1	1	1	1	2	80	0
54	2	2	3	1(lym)	0	59.4754	58.9508	0	4	0	IIIA	2	1	1	1	1	90	1
55	2	1	3	1(bra)	1	54.2623	23.4426	1	2	0	IIA	1	1	2	1	1	80	0
58	2	1	3	1(bra)	0	166.59	1.63934	1	2	0	IIA	1	1	1	1	3	80	0
59	2	1	3	1(bra)	1	1.80328	1.80328	0	2	0	IIA	1	1	1	1	3	80	0
60	2	1	3	1(bra)	1	11.8033	6	1	3	0	IIB	1	1	1	1	2	80	0
62	2	1	3	1(bra)	0	19.1475	6.19672	1	2	1	IIB	1	1	2	1	2	80	0
65	2	1	2	1(bra)	0	35.0164	15.5082	1	1	0	IIA	1	1	1	2	1	80	0
68	2	1	2	1(bra)	1	10.5902	6.42623	1	1	2	IIIA	1	1	3	2	1	90	0
69	2	2	2	1(bra)	0	18.2623	10.459	1	4	1	IIIA	1	1	1	2	2	80	1
71	2	2	3	1(bra)	0	17.8361	13.6721	1	4	2	IIIB	1	1	1	2	1	80	0
74	2	3	2	1(pul)	0	4.78689	6.03279	0	1	0	IA	2	1	1	4	2	70	0
